# Supplementary material for: In silico identification of MAPK14-related lncRNAs and assessment of their expression in breast cancer samples
Source: Sci Rep. 2020 May 20;10:8316. doi: 10.1038/s41598-020-65421-2 (PMC7239855; doi:10.1038/s41598-020-65421-2)
Supplement: Supplementary file 1 — Supplementary Information. [file 41598_2020_65421_MOESM1_ESM.xlsx]

## Sheet: Sheet1
Target Gene	miRNA	LncRNA
MAPK14	hsa-miR-27a-3p	C1orf132
MAPK14	hsa-miR-27a-3p	DLX6-AS1
MAPK14	hsa-miR-27a-3p	KCNQ1OT1
MAPK14	hsa-miR-27a-3p	LINC00662
MAPK14	hsa-miR-27a-3p	MIR4458HG
MAPK14	hsa-miR-27a-3p	NEAT1
MAPK14	hsa-miR-27a-3p	RASSF8-AS1
MAPK14	hsa-miR-27a-3p	SNHG14
MAPK14	hsa-miR-27a-3p	TOB1-AS1
MAPK14	hsa-miR-27a-3p	TTN-AS1
MAPK14	hsa-miR-27a-3p	ZNRD1-AS1
MAPK14	hsa-miR-17-5p	LINC00116
MAPK14	hsa-miR-17-5p	LINC00657 (NORAD)
MAPK14	hsa-miR-17-5p	PWAR6
MAPK14	hsa-miR-17-5p	SNHG14
MAPK14	hsa-miR-17-5p	XIST
MAPK14	hsa-miR-17-5p	C1orf132
MAPK14	hsa-miR-155-5p	LINC00657 (NORAD)
MAPK14	hsa-miR-155-5p	XIST
MAPK14	hsa-miR-34a-5p	EMX2OS
MAPK14	hsa-miR-34a-5p	KCNQ1OT1
MAPK14	hsa-miR-34a-5p	LINC00662
MAPK14	hsa-miR-34a-5p	NEAT1
MAPK14	hsa-miR-34a-5p	XIST
MAPK14	hsa-miR-24-3p	GABPB1-AS1
MAPK14	hsa-miR-24-3p	LINC00662
MAPK14	hsa-miR-24-3p	LINC01094
MAPK14	hsa-miR-24-3p	NEAT1
MAPK14	hsa-miR-199a-3p	KCNQ1OT1
MAPK14	hsa-miR-199a-3p	TUG1
MAPK14	hsa-miR-199a-3p	XIST
MAPK14	hsa-miR-141-3p	DNM3OS
MAPK14	hsa-miR-141-3p	KCNQ1OT1
MAPK14	hsa-miR-125b-5p	C1orf132
MAPK14	hsa-miR-125b-5p	ERC2-IT1
MAPK14	hsa-miR-125b-5p	GLIDR
MAPK14	hsa-miR-125b-5p	KCNQ1OT1
MAPK14	hsa-miR-125b-5p	KRTAP5-AS1
MAPK14	hsa-miR-125b-5p	MEG3
MAPK14	hsa-miR-125b-5p	SRRM2-AS1
MAPK14	hsa-miR-125b-5p	STX16-NPEPL1
MAPK14	hsa-miR-106a-5p	GABPB1-AS1
MAPK14	hsa-miR-106a-5p	HCG11
MAPK14	hsa-miR-106a-5p	LINC00116
MAPK14	hsa-miR-106a-5p	NEAT1
MAPK14	hsa-miR-106a-5p	XIST
MAPK14	hsa-miR-125a-5p	C1orf132
MAPK14	hsa-miR-125a-5p	ERC2-IT1
MAPK14	hsa-miR-125a-5p	KCNQ1OT1
MAPK14	hsa-miR-125a-5p	KRTAP5-AS1
MAPK14	hsa-miR-125a-5p	MEG3
MAPK14	hsa-miR-125a-5p	SRRM2-AS1
MAPK14	hsa-miR-125a-5p	STX16-NPEPL1
MAPK14	hsa-miR-124-3p	TTTY15
MAPK14	hsa-miR-124-3p	TMEM147-AS1
MAPK14	hsa-miR-124-3p	STXBP5-AS1
MAPK14	hsa-miR-124-3p	NEAT1
MAPK14	hsa-miR-124-3p	LINC00643
MAPK14	hsa-miR-124-3p	ERVK13-1
MAPK14	hsa-miR-124-3p	KCNQ1OT1
MAPK14	hsa-miR-200a-3p	XIST
MAPK14	hsa-miR-200a-3p	KCNQ1OT1
MAPK14	hsa-miR-200a-3p	DNM3OS
MAPK14	hsa-miR-200a-3p	NEAT1
MAPK14	hsa-miR-214-3p	MIA-RAB4B
MAPK14	hsa-miR-214-3p	KCNQ1OT1
MAPK14	hsa-miR-214-3p	C1RL-AS1
MAPK14	hsa-miR-17-5p	TMEM161B-AS1
MAPK14	hsa-miR-17-5p	HCG11
RAF1	hsa-miR-125b-5p	C1orf132
RAF1	hsa-miR-125b-5p	ERC2-IT1
RAF1	hsa-miR-125b-5p	GLIDR
RAF1	hsa-miR-125b-5p	KCNQ1OT1
RAF1	hsa-miR-125b-5p	KRTAP5-AS1
RAF1	hsa-miR-125b-5p	MEG3
RAF1	hsa-miR-125b-5p	SRRM2-AS1
RAF1	hsa-miR-125b-5p	STX16-NPEPL1
RAF1	hsa-miR-125a-5p	C1orf132
RAF1	hsa-miR-125a-5p	ERC2-IT1
RAF1	hsa-miR-125a-5p	KCNQ1OT1
RAF1	hsa-miR-125a-5p	KRTAP5-AS1
RAF1	hsa-miR-125a-5p	MEG3
RAF1	hsa-miR-125a-5p	SRRM2-AS1
RAF1	hsa-miR-125a-5p	STX16-NPEPL1
RAF1	hsa-miR-132-3p	ACAP2-IT1
RAF1	hsa-miR-132-3p	KCNIP4-IT1
RAF1	hsa-miR-132-3p	KCNQ1OT1
RAF1	hsa-miR-132-3p	MIR4458HG
RAF1	hsa-miR-132-3p	LINC02035
RAF1	hsa-miR-132-3p	SNHG14
RAF1	hsa-miR-132-3p	XIST
RAF1	hsa-miR-132-3p	YEATS2-AS1
RAF1	hsa-miR-497-5p	XIST
RAF1	hsa-miR-497-5p	NEAT1
RAF1	hsa-miR-497-5p	LINC00662
RAF1	hsa-miR-497-5p	C20orf204
RAF1	hsa-miR-497-5p	KCNQ1OT1
RAF1	hsa-miR-497-5p	FGF14-IT1
RAF1	hsa-miR-497-5p	FAM66C
RAF1	hsa-miR-497-5p	C1orf132
RAF1	hsa-miR-497-5p	C1RL-AS1
RAF1	hsa-miR-7-5p	XIST
RAF1	hsa-miR-7-5p	VSTM2A-OT1
RAF1	hsa-miR-7-5p	OIP5-AS1
RAF1	hsa-miR-7-5p	LINC01233
RAF1	hsa-miR-7-5p	LINC01128
RAF1	hsa-miR-7-5p	LINC00987
RAF1	hsa-miR-7-5p	KCNQ1OT1
RAF1	hsa-miR-7-5p	GMDS-AS1
RAF1	hsa-miR-7-5p	DLX6-AS1
RAF1	hsa-miR-195-5p	XIST
RAF1	hsa-miR-195-5p	MALAT1
RAF1	hsa-miR-195-5p	LINC00662
RAF1	hsa-miR-195-5p	LINC00641
RAF1	hsa-miR-195-5p	KCNQ1OT1
RAF1	hsa-miR-195-5p	FGF14-IT1
RAF1	hsa-miR-195-5p	FAM66C
RAF1	hsa-miR-195-5p	C1RL-AS1
RAF1	hsa-miR-195-5p	C1orf132
RAF1	hsa-miR-16-5p	XIST
RAF1	hsa-miR-16-5p	MALAT1
RAF1	hsa-miR-16-5p	LINC00662
RAF1	hsa-miR-16-5p	LINC00641
RAF1	hsa-miR-16-5p	KCNQ1OT1
RAF1	hsa-miR-16-5p	FGF14-IT1
RAF1	hsa-miR-16-5p	FAM66C
RAF1	hsa-miR-16-5p	C1RL-AS1
RAF1	hsa-miR-16-5p	C1orf132
RAF1	hsa-miR-7-1-3p	XIST
RAF1	hsa-miR-7-1-3p	SNHG14
RAF1	hsa-miR-7-1-3p	SNHG1
RAF1	hsa-miR-7-1-3p	NEAT1
RAF1	hsa-miR-7-1-3p	LINC00657 (NORAD)
MAPK1	hsa-miR-199a-3p	KCNQ1OT1
MAPK1	hsa-miR-199a-3p	TUG1
MAPK1	hsa-miR-199a-3p	XIST
MAPK1	hsa-miR-335-5p	GAS5
MAPK1	hsa-miR-335-5p	OIP5-AS1
MAPK1	hsa-miR-320a	ALMS1-IT1
MAPK1	hsa-miR-320a	BOLA3-AS1
MAPK1	hsa-miR-320a	DLX6-AS1
MAPK1	hsa-miR-320a	FGD5-AS1
MAPK1	hsa-miR-320a	KCNIP4-IT1
MAPK1	hsa-miR-320a	LINC00641
MAPK1	hsa-miR-320a	LINC00663
MAPK1	hsa-miR-320a	LMCD1-AS1
MAPK1	hsa-miR-320a	MALAT1
MAPK1	hsa-miR-320a	NEAT1
MAPK1	hsa-miR-320a	NNT-AS1
MAPK1	hsa-miR-320a	SLC26A4-AS1
MAPK1	hsa-miR-320a	XIST
MAPK1	hsa-miR-181a-5p	ALMS1-IT1
MAPK1	hsa-miR-181a-5p	DLX6-AS1
MAPK1	hsa-miR-181a-5p	KCNIP4-IT1
MAPK1	hsa-miR-181a-5p	KCNQ1OT1
MAPK1	hsa-miR-181a-5p	LINC00506
MAPK1	hsa-miR-181a-5p	MIAT
MAPK1	hsa-miR-181a-5p	MIR4458HG
MAPK1	hsa-miR-181a-5p	N4BP2L2-IT2
MAPK1	hsa-miR-181a-5p	NEAT1
MAPK1	hsa-miR-181a-5p	SNHG14
MAPK1	hsa-miR-181a-5p	TRG-AS1
MAPK1	hsa-miR-181a-5p	ZNF883
MAPK1	hsa-miR-181a-5p	ZNRD1-AS1
MAPK1	hsa-miR-129-5p	FGD5-AS1
MAPK1	hsa-miR-129-5p	KCNQ1OT1
MAPK1	hsa-miR-129-5p	MALAT1
MAPK1	hsa-miR-129-5p	NEAT1
MAPK1	hsa-miR-129-5p	XIST
MAPK1	hsa-miR-214-3p	MIA-RAB4B
MAPK1	hsa-miR-214-3p	KCNQ1OT1
MAPK1	hsa-miR-214-3p	C1RL-AS1
MAPK1	hsa-miR-132-3p	ACAP2-IT1
MAPK1	hsa-miR-132-3p	KCNIP4-IT1
MAPK1	hsa-miR-132-3p	KCNQ1OT1
MAPK1	hsa-miR-132-3p	MIR4458HG
MAPK1	hsa-miR-132-3p	LINC02035
MAPK1	hsa-miR-132-3p	SNHG14
MAPK1	hsa-miR-132-3p	XIST
MAPK1	hsa-miR-132-3p	YEATS2-AS1
MAPK1	hsa-miR-378a-3p	LINC02466
MAPK1	hsa-miR-378a-3p	KCNQ1OT1
MAPK1	hsa-miR-378a-3p	C1orf132
MAPK1	hsa-miR-550a-3p	XIST
MAPK1	hsa-miR-550a-3p	KCNQ1OT1
MAPK1	hsa-miR-9-3p	ALMS1-IT1
MAPK1	hsa-miR-9-3p	DLX6-AS1
MAPK1	hsa-miR-9-3p	LINC01089
MAPK1	hsa-miR-9-3p	NEAT1
MAPK1	hsa-miR-9-3p	RMST
MAPK1	hsa-miR-9-3p	SNHG16
MAPK1	hsa-miR-9-3p	TTN-AS1
MAPK1	hsa-miR-9-3p	TUG1
MAPK1	hsa-miR-9-3p	XIST
MAP2K1	hsa-miR-34a-5p	EMX2OS
MAP2K1	hsa-miR-34a-5p	KCNQ1OT1
MAP2K1	hsa-miR-34a-5p	LINC00662
MAP2K1	hsa-miR-34a-5p	NEAT1
MAP2K1	hsa-miR-34a-5p	XIST
MAP2K1	hsa-miR-181a-5p	ALMS1-IT1
MAP2K1	hsa-miR-181a-5p	DLX6-AS1
MAP2K1	hsa-miR-181a-5p	KCNIP4-IT1
MAP2K1	hsa-miR-181a-5p	KCNQ1OT1
MAP2K1	hsa-miR-181a-5p	LINC00506
MAP2K1	hsa-miR-181a-5p	MIAT
MAP2K1	hsa-miR-181a-5p	MIR4458HG
MAP2K1	hsa-miR-181a-5p	N4BP2L2-IT2
MAP2K1	hsa-miR-181a-5p	NEAT1
MAP2K1	hsa-miR-181a-5p	SNHG14
MAP2K1	hsa-miR-181a-5p	TRG-AS1
MAP2K1	hsa-miR-181a-5p	ZNF883
MAP2K1	hsa-miR-181a-5p	ZNRD1-AS1
MAP2K1	hsa-miR-181b-5p	KCNQ1OT1
MAP2K1	hsa-miR-181b-5p	MIR4458HG
MAP2K1	hsa-miR-181b-5p	NEAT1
MAP2K1	hsa-miR-181b-5p	XIST
MAP2K1	hsa-miR-424-5p	ABHD14A-ACY1
MAP2K1	hsa-miR-424-5p	C1RL-AS1
MAP2K1	hsa-miR-424-5p	CHKB-CPT1B
MAP2K1	hsa-miR-424-5p	GABPB1-AS1
MAP2K1	hsa-miR-424-5p	INO80B-WBP1
MAP2K1	hsa-miR-424-5p	KCNQ1OT1
MAP2K1	hsa-miR-424-5p	LINC00662
MAP2K1	hsa-miR-424-5p	LINC00176 (C20orf204)
MAP2K1	hsa-miR-424-5p	MIA-RAB4B
MAP2K1	hsa-miR-497-5p	XIST
MAP2K1	hsa-miR-497-5p	NEAT1
MAP2K1	hsa-miR-497-5p	LINC00662
MAP2K1	hsa-miR-497-5p	C20orf204
MAP2K1	hsa-miR-497-5p	KCNQ1OT1
MAP2K1	hsa-miR-497-5p	FGF14-IT1
MAP2K1	hsa-miR-497-5p	FAM66C
MAP2K1	hsa-miR-497-5p	C1orf132
MAP2K1	hsa-miR-497-5p	C1RL-AS1
MAP2K1	hsa-miR-34c-5p	XIST
MAP2K1	hsa-miR-34c-5p	NEAT1
MAP2K1	hsa-miR-34c-5p	KCNQ1OT1
MAP2K1	hsa-miR-34b-3p	MALAT1
MAP2K1	hsa-miR-449a	XIST
MAP2K1	hsa-miR-449a	NEAT1
MAP2K1	hsa-miR-449a	KCNQ1OT1
MAP2K1	hsa-miR-211-5p	NEAT1
MAP2K1	hsa-miR-204-5p	ZNRD1-AS1
MAP2K1	hsa-miR-204-5p	TSTD3
MAP2K1	hsa-miR-204-5p	NEAT1
MAP2K1	hsa-miR-204-5p	KCNQ1OT1
MAP2K1	hsa-miR-204-5p	DNM3OS
MAP2K1	hsa-miR-204-5p	C1orf132
MAPK9	hsa-miR-17-5p	LINC00116
MAPK9	hsa-miR-17-5p	LINC00657 (NORAD)
MAPK9	hsa-miR-17-5p	PWAR6
MAPK9	hsa-miR-17-5p	SNHG14
MAPK9	hsa-miR-17-5p	XIST
MAPK9	hsa-miR-17-5p	C1orf132
MAPK9	hsa-miR-199a-3p	KCNQ1OT1
MAPK9	hsa-miR-199a-3p	TUG1
MAPK9	hsa-miR-199a-3p	XIST
MAPK9	hsa-miR-141-3p	DNM3OS
MAPK9	hsa-miR-141-3p	KCNQ1OT1
MAPK9	hsa-miR-106a-5p	GABPB1-AS1
MAPK9	hsa-miR-106a-5p	HCG11
MAPK9	hsa-miR-106a-5p	LINC00116
MAPK9	hsa-miR-106a-5p	NEAT1
MAPK9	hsa-miR-106a-5p	XIST
MAPK9	hsa-miR-20a-5p	GABPB1-AS1
MAPK9	hsa-miR-20a-5p	HCG18
MAPK9	hsa-miR-20a-5p	LINC00116
MAPK9	hsa-miR-20a-5p	LNCPRESS1
MAPK9	hsa-miR-20a-5p	XIST
MAPK9	hsa-miR-17-5p	TMEM161B-AS1
MAPK9	hsa-miR-17-5p	HCG11
MAPK9	hsa-miR-199a-3p	NEAT1
MAPK9	hsa-miR-199a-3p	LINC01128
MAPK9	hsa-miR-93-5p	C1orf132
MAPK9	hsa-miR-93-5p	PSMA3-AS1
MAPK9	hsa-miR-93-5p	GABPB1-AS1
MAPK9	hsa-miR-93-5p	HCG11
MAPK9	hsa-miR-93-5p	LINC00116/SMIM37
MAPK9	hsa-miR-93-5p	LINC00657 (NORAD)
MAPK9	hsa-miR-93-5p	NEAT1
MAPK9	hsa-miR-93-5p	PWAR6
MAPK9	hsa-miR-93-5p	SNHG14
MAPK9	hsa-miR-93-5p	TMEM161B-AS1
MAPK9	hsa-miR-93-5p	XIST
MAPK9	hsa-miR-106b-5p	XIST
MAPK9	hsa-miR-106b-5p	LNCPRESS1
MAPK9	hsa-miR-106b-5p	LINC01194
MAPK9	hsa-miR-106b-5p	LINC00116/SMIM37
MAPK9	hsa-miR-106b-5p	HCG18
MAPK9	hsa-miR-106b-5p	GABPB1-AS1
MAPK9	hsa-miR-20b-5p	PSMA3-AS1
MAPK9	hsa-miR-20b-5p	C1orf132
MAPK9	hsa-miR-20b-5p	GABPB1-AS1
MAPK9	hsa-miR-20b-5p	HCG11
MAPK9	hsa-miR-20b-5p	LINC00116
MAPK9	hsa-miR-20b-5p	LINC00657 (NORAD)
MAPK9	hsa-miR-20b-5p	NEAT1
MAPK9	hsa-miR-20b-5p	PWAR6
MAPK9	hsa-miR-20b-5p	SNHG14
MAPK9	hsa-miR-20b-5p	TMEM161B-AS1
MAPK9	hsa-miR-20b-5p	XIST
MAP4K4	hsa-miR-141-3p	DNM3OS
MAP4K4	hsa-miR-141-3p	KCNQ1OT1
MAP4K4	hsa-miR-302c-5p	LINC00657 (NORAD)
MAP4K4	hsa-miR-302c-5p	OIP5-AS1
MAP4K4	hsa-let-7a-5p	BACE1-AS
MAP4K4	hsa-let-7a-5p	KCNQ1OT1
MAP4K4	hsa-let-7a-5p	MEG3
MAP4K4	hsa-let-7a-5p	NEAT1
MAP4K4	hsa-let-7a-5p	P2RX5-TAX1BP3
MAP4K4	hsa-let-7a-5p	TRG-AS1
MAP4K4	hsa-let-7a-5p	TUG1
MAP4K4	hsa-let-7a-5p	XIST
MAP4K4	hsa-let-7a-5p	ZNRD1-AS1
MAP4K4	hsa-miR-31-5p	TSIX
MAP4K4	hsa-miR-31-5p	NEAT1
MAP4K4	hsa-miR-31-5p	KCNQ1OT1
MAP4K4	hsa-miR-30d-5p	HCG11
MAP4K4	hsa-miR-30d-5p	LINC00461
MAP4K4	hsa-miR-30d-5p	NEAT1
MAP4K4	hsa-miR-30d-5p	OIP5-AS1
MAP4K4	hsa-miR-30d-5p	XIST
MAP3K9	hsa-miR-148a-3p	KCNQ1OT1
MAP3K9	hsa-miR-34a-5p	EMX2OS
MAP3K9	hsa-miR-34a-5p	KCNQ1OT1
MAP3K9	hsa-miR-34a-5p	LINC00662
MAP3K9	hsa-miR-34a-5p	NEAT1
MAP3K9	hsa-miR-34a-5p	XIST
MAP3K9	hsa-miR-24-3p	GABPB1-AS1
MAP3K9	hsa-miR-24-3p	LINC00662
MAP3K9	hsa-miR-24-3p	LINC01094
MAP3K9	hsa-miR-24-3p	NEAT1
MAP3K9	hsa-miR-15a-3p	C1orf132
MAP3K9	hsa-miR-15a-3p	KCNQ1OT1
MAP3K9	hsa-miR-15a-3p	P2RX5-TAX1BP3
MAP3K9	hsa-miR-15a-3p	SNHG7
MAP3K9	hsa-miR-15a-3p	XIST
MAP3K9	hsa-miR-148b-3p	TUG1
MAP3K9	hsa-miR-148b-3p	SNHG14
MAP3K9	hsa-miR-148b-3p	OIP5-AS1
MAP3K9	hsa-miR-148b-3p	NUTM2A-AS1
MAP3K9	hsa-miR-148b-3p	LINC00643
MAP3K9	hsa-miR-148b-3p	HCG18
MAP3K2	hsa-miR-26a-5p	TUG1
MAP3K2	hsa-miR-26a-5p	THUMPD3-AS1
MAP3K2	hsa-miR-26a-5p	NEAT1
MAP3K2	hsa-miR-26a-5p	MIR181A1HG
MAP3K2	hsa-miR-26a-5p	MALAT1
MAP3K2	hsa-miR-26a-5p	LMCD1-AS1
MAP3K2	hsa-miR-26a-5p	KCNQ1OT1
MAP3K2	hsa-miR-26a-5p	GAS5
MAP3K2	hsa-miR-26a-5p	DLX6-AS1
MAP3K2	hsa-miR-26a-5p	ZNF793-AS1
MAP3K2	hsa-miR-26a-5p	LINC01551
MAP3K2	hsa-miR-520a-3p	XIST
MAP3K2	hsa-miR-520a-3p	NEAT1
MAP3K2	hsa-miR-520a-3p	HCG18
MAP3K2	hsa-miR-520a-3p	GABPB1-AS1
MAP3K2	hsa-miR-186-5p	XIST
MAP3K2	hsa-miR-186-5p	SNHG6
MAP3K2	hsa-miR-186-5p	OIP5-AS1
MAP3K2	hsa-miR-186-5p	NEAT1
MAP3K2	hsa-miR-186-5p	MAGI2-AS3
MAP3K12	hsa-miR-17-5p	LINC00116
MAP3K12	hsa-miR-17-5p	LINC00657 (NORAD)
MAP3K12	hsa-miR-17-5p	PWAR6
MAP3K12	hsa-miR-17-5p	SNHG14
MAP3K12	hsa-miR-17-5p	XIST
MAP3K12	hsa-miR-17-5p	C1orf132
MAP3K12	hsa-miR-20a-5p	GABPB1-AS1
MAP3K12	hsa-miR-20a-5p	HCG18
MAP3K12	hsa-miR-20a-5p	LINC00116
MAP3K12	hsa-miR-20a-5p	LNCPRESS1
MAP3K12	hsa-miR-20a-5p	XIST
MAP3K12	hsa-miR-130a-3p	H19
MAP3K12	hsa-miR-130a-3p	HOTAIR
MAP3K12	hsa-miR-130a-3p	LINC01004
MAP3K12	hsa-miR-130a-3p	NEAT1
MAP3K12	hsa-miR-130a-3p	SNHG14
MAP3K12	hsa-miR-130a-3p	XIST
MAP3K12	hsa-miR-17-5p	TMEM161B-AS1
MAP3K12	hsa-miR-17-5p	HCG11
MAP3K11	hsa-miR-125b-5p	C1orf132
MAP3K11	hsa-miR-125b-5p	ERC2-IT1
MAP3K11	hsa-miR-125b-5p	GLIDR
MAP3K11	hsa-miR-125b-5p	KCNQ1OT1
MAP3K11	hsa-miR-125b-5p	KRTAP5-AS1
MAP3K11	hsa-miR-125b-5p	MEG3
MAP3K11	hsa-miR-125b-5p	SRRM2-AS1
MAP3K11	hsa-miR-125b-5p	STX16-NPEPL1
MAP3K11	hsa-miR-199a-5p	KCNQ1OT1
MAP3K11	hsa-miR-138-5p	TSIX
MAP3K11	hsa-miR-138-5p	TRPM2-AS
MAP3K11	hsa-miR-138-5p	MCF2L-AS1
MAP3K11	hsa-miR-138-5p	LINC00463
MAP3K11	hsa-miR-138-5p	KCNQ1OT1
MAP3K11	hsa-miR-138-5p	PSMA3-AS1
MAP3K11	hsa-miR-138-5p	C1orf132
MAP2K4	hsa-miR-27a-3p	C1orf132
MAP2K4	hsa-miR-27a-3p	DLX6-AS1
MAP2K4	hsa-miR-27a-3p	KCNQ1OT1
MAP2K4	hsa-miR-27a-3p	LINC00662
MAP2K4	hsa-miR-27a-3p	MIR4458HG
MAP2K4	hsa-miR-27a-3p	NEAT1
MAP2K4	hsa-miR-27a-3p	RASSF8-AS1
MAP2K4	hsa-miR-27a-3p	SNHG14
MAP2K4	hsa-miR-27a-3p	TOB1-AS1
MAP2K4	hsa-miR-27a-3p	TTN-AS1
MAP2K4	hsa-miR-27a-3p	ZNRD1-AS1
MAP2K4	hsa-miR-92a-3p	DAPK1-IT1
MAP2K4	hsa-miR-92a-3p	OIP5-AS1
MAP2K4	hsa-miR-92a-3p	RP11-67L2.2/LINC02035
MAP2K4	hsa-miR-92a-3p	XIST
MAPK3	hsa-miR-375	KCNQ1OT1
MAPK3	hsa-miR-375	MALAT1
MAPK3	hsa-miR-375	OIP5-AS1
MAPK3	hsa-miR-375	SNHG14
MAPK3	hsa-miR-550a-3p	XIST
MAPK3	hsa-miR-550a-3p	KCNQ1OT1
MAPK3	hsa-miR-9-3p	ALMS1-IT1
MAPK3	hsa-miR-9-3p	DLX6-AS1
MAPK3	hsa-miR-9-3p	LINC01089
MAPK3	hsa-miR-9-3p	NEAT1
MAPK3	hsa-miR-9-3p	RMST
MAPK3	hsa-miR-9-3p	SNHG16
MAPK3	hsa-miR-9-3p	TTN-AS1
MAPK3	hsa-miR-9-3p	TUG1
MAPK3	hsa-miR-9-3p	XIST
MAPK7	hsa-miR-24-3p	GABPB1-AS1
MAPK7	hsa-miR-24-3p	LINC00662
MAPK7	hsa-miR-24-3p	LINC01094
MAPK7	hsa-miR-24-3p	NEAT1
MAPK7	hsa-miR-143-3p	ADAMTS9-AS2
MAPK7	hsa-miR-143-3p	BAIAP2-AS1
MAPK7	hsa-miR-143-3p	GABPB1-AS1
MAPK7	hsa-miR-143-3p	KCNQ1OT1
MAPK7	hsa-miR-143-3p	LINC00158
MAPK7	hsa-miR-143-3p	LINC00662
MAPK7	hsa-miR-143-3p	LINC01105
MAPK7	hsa-miR-143-3p	OIP5-AS1
MAPK7	hsa-miR-143-3p	PDCD4-AS1
MAPK7	hsa-miR-143-3p	SLC16A1-AS1
MAPK7	hsa-miR-200b-3p	ZNRD1-AS1
MAP3K5	hsa-miR-19a-3p	H19
MAP3K5	hsa-miR-19a-3p	KCNA3
MAP3K5	hsa-miR-19a-3p	KCNQ1OT1
MAP3K5	hsa-miR-19a-3p	XIST
MAP3K5	hsa-miR-20a-5p	GABPB1-AS1
MAP3K5	hsa-miR-20a-5p	HCG18
MAP3K5	hsa-miR-20a-5p	LINC00116
MAP3K5	hsa-miR-20a-5p	LNCPRESS1
MAP3K5	hsa-miR-20a-5p	XIST
MAP3K5	hsa-miR-301a-3p	XIST
MAP3K5	hsa-miR-301a-3p	SNHG14
MAP3K5	hsa-miR-301a-3p	NEAT1
MAP3K5	hsa-miR-301a-3p	LINC01278
MAP3K5	hsa-miR-301a-3p	LINC01004
MAP3K5	hsa-miR-301a-3p	H19
BRAF	hsa-miR-143-3p	ADAMTS9-AS2
BRAF	hsa-miR-143-3p	BAIAP2-AS1
BRAF	hsa-miR-143-3p	GABPB1-AS1
BRAF	hsa-miR-143-3p	KCNQ1OT1
BRAF	hsa-miR-143-3p	LINC00158
BRAF	hsa-miR-143-3p	LINC00662
BRAF	hsa-miR-143-3p	LINC01105
BRAF	hsa-miR-143-3p	OIP5-AS1
BRAF	hsa-miR-143-3p	PDCD4-AS1
BRAF	hsa-miR-143-3p	SLC16A1-AS1
BRAF	hsa-miR-145-5p	DLX6-AS1
BRAF	hsa-miR-145-5p	SENP3-EIF4A1
BRAF	hsa-miR-145-5p	SNHG14
BRAF	hsa-miR-145-5p	TUG1
MAP3K8	hsa-miR-375	KCNQ1OT1
MAP3K8	hsa-miR-375	MALAT1
MAP3K8	hsa-miR-375	OIP5-AS1
MAP3K8	hsa-miR-375	SNHG14
MAP3K8	hsa-miR-589-5p	CCDC183-AS1
MAP3K8	hsa-miR-589-5p	KCNQ1OT1
MAP3K8	hsa-miR-589-5p	MALAT1
MAP3K8	hsa-miR-144-3p	XIST
MAP3K8	hsa-miR-144-3p	KCNQ1OT1
MAP3K8	hsa-miR-144-3p	LINC00657 (NORAD)
MAP3K8	hsa-miR-144-3p	LINC00662
MAP3K8	hsa-miR-144-3p	NEAT1
MAPK8	hsa-miR-199a-3p	KCNQ1OT1
MAPK8	hsa-miR-199a-3p	TUG1
MAPK8	hsa-miR-199a-3p	XIST
MAPK8	hsa-miR-92a-3p	DAPK1-IT1
MAPK8	hsa-miR-92a-3p	OIP5-AS1
MAPK8	hsa-miR-92a-3p	RP11-67L2.2/LINC02035
MAPK8	hsa-miR-92a-3p	XIST
MAPK8	hsa-miR-214-3p	MIA-RAB4B
MAPK8	hsa-miR-214-3p	KCNQ1OT1
MAPK8	hsa-miR-214-3p	C1RL-AS1
MAPK8	hsa-miR-199a-3p	NEAT1
MAPK8	hsa-miR-199a-3p	LINC01128
RPS6KA4	hsa-miR-93-5p	C1orf132
RPS6KA4	hsa-miR-93-5p	PSMA3-AS1
RPS6KA4	hsa-miR-93-5p	GABPB1-AS1
RPS6KA4	hsa-miR-93-5p	HCG11
RPS6KA4	hsa-miR-93-5p	LINC00116/SMIM37
RPS6KA4	hsa-miR-93-5p	LINC00657 (NORAD)
RPS6KA4	hsa-miR-93-5p	NEAT1
RPS6KA4	hsa-miR-93-5p	PWAR6
RPS6KA4	hsa-miR-93-5p	SNHG14
RPS6KA4	hsa-miR-93-5p	TMEM161B-AS1
RPS6KA4	hsa-miR-93-5p	XIST
MAP2K3	hsa-miR-20a-5p	GABPB1-AS1
MAP2K3	hsa-miR-20a-5p	HCG18
MAP2K3	hsa-miR-20a-5p	LINC00116
MAP2K3	hsa-miR-20a-5p	LNCPRESS1
MAP2K3	hsa-miR-20a-5p	XIST
MAP2K3	hsa-miR-214-3p	MIA-RAB4B
MAP2K3	hsa-miR-214-3p	KCNQ1OT1
MAP2K3	hsa-miR-214-3p	C1RL-AS1
RPS6KA1	hsa-miR-125b-5p	C1orf132
RPS6KA1	hsa-miR-125b-5p	ERC2-IT1
RPS6KA1	hsa-miR-125b-5p	GLIDR
RPS6KA1	hsa-miR-125b-5p	KCNQ1OT1
RPS6KA1	hsa-miR-125b-5p	KRTAP5-AS1
RPS6KA1	hsa-miR-125b-5p	MEG3
RPS6KA1	hsa-miR-125b-5p	SRRM2-AS1
RPS6KA1	hsa-miR-125b-5p	STX16-NPEPL1
MAP3K14	hsa-miR-155-5p	LINC00657 (NORAD)
MAP3K14	hsa-miR-155-5p	XIST
MAP3K14	hsa-miR-34a-5p	EMX2OS
MAP3K14	hsa-miR-34a-5p	KCNQ1OT1
MAP3K14	hsa-miR-34a-5p	LINC00662
MAP3K14	hsa-miR-34a-5p	NEAT1
MAP3K14	hsa-miR-34a-5p	XIST
MAP2K6	hsa-miR-145-5p	DLX6-AS1
MAP2K6	hsa-miR-145-5p	SENP3-EIF4A1
MAP2K6	hsa-miR-145-5p	SNHG14
MAP2K6	hsa-miR-145-5p	TUG1
MAP3K10	hsa-miR-181b-5p	KCNQ1OT1
MAP3K10	hsa-miR-181b-5p	MIR4458HG
MAP3K10	hsa-miR-181b-5p	NEAT1
MAP3K10	hsa-miR-181b-5p	XIST
RPS6KA5	hsa-miR-148a-3p	SNHG14
RPS6KA5	hsa-miR-148a-3p	OIP5-AS1
RPS6KA5	hsa-miR-148a-3p	SNHG14
MAP3K4	hsa-miR-148a-3p	KCNQ1OT1
MAP3K4	hsa-miR-148a-3p	OIP5-AS1
MAP3K4	hsa-miR-148a-3p	SNHG14
RPS6KA3	hsa-miR-218-5p	SNHG23
RPS6KA3	hsa-miR-218-5p	LINC00342
RPS6KA3	hsa-miR-218-5p	KCNQ1OT1
MAPK11	hsa-miR-122-5p	MEG3
MAPK11	hsa-miR-122-5p	NEAT1
MAPK13	hsa-miR-155-5p	LINC00657 (NORAD)
MAPK13	hsa-miR-155-5p	XIST
MAP3K7	hsa-miR-10a-5p	KCNQ1OT1
MAP3K7	hsa-miR-10a-5p	NEAT1
MAP4K3	hsa-let-7c-5p	TRG-AS1
MAP4K3	hsa-miR-199a-5p	KCNQ1OT1
MAP2K7	hsa-miR-493-3p	NEAT1
